# Supplementary material for: Abnormal handling mechanism and improvement measures of optical DC current transformer in smart grid environment
Source: PeerJ Comput Sci. 2022 Nov 1;8:e1132. doi: 10.7717/peerj-cs.1132 (PMC9680881; doi:10.7717/peerj-cs.1132)
Supplement: Supplemental Information 1 — The oscilloscope was used to measure modulation voltage. The bessel function code was used to plot Figure 5. [file peerj-cs-08-1132-s001.zip]

Archive with 4 entries (3 files):
- raw data/Bessel function code.txt
- raw data/FOCT.mdl
- raw data/
- raw data/Figure.vsd
