# Supplementary material for: Abnormal handling mechanism and improvement measures of optical DC current transformer in smart grid environment
Source: PeerJ Comput Sci. 2022 Nov 1;8:e1132. doi: 10.7717/peerj-cs.1132 (PMC9680881; doi:10.7717/peerj-cs.1132)
Supplement: Supplemental Information 1 — The oscilloscope was used to measure modulation voltage. The bessel function code was used to plot Figure 5. [file peerj-cs-08-1132-s001.zip › raw data/Bessel function code.txt]

>> clear ,clc;

format long

x=(0:0.01:20)';

y_1=besselj(1,x);

y_2=besselj(2,x);

y_4=besselj(4,x);

plot(x,y_1,x,y_2,x,y_4);grid on;

axis([0,8,-1,1]);

title('Bessel function figure');

xlabel('Modulation value / rad');

ylabel('Function value');
